# Supplementary material for: High-intensity mechanical therapy for loss of knee extension for worker's compensation and non-compensation patients
Source: Sports Med Arthrosc Rehabil Ther Technol. 2010 Oct 12;2:26. doi: 10.1186/1758-2555-2-26 (PMC2964642; doi:10.1186/1758-2555-2-26)
Supplement: Additional file 1 — Table S1. Patient demographics and diagnoses or surgeries that preceded the development of a knee flexion contracture. The following acronyms are used in the table: DB ACLR = autologous hamstring double-bundle ACLR, SB ACLR = autologous hamstring single-bundle ALCR, HTO = high tibial osteotomy, LM = lateral menisectomy, LMR = lateral meniscus repair, LMT = lateral meniscus transplant, MCLR = Open medial collateral repair MM = medial menisectomy, MMT = medial meniscus transplant, MUA = manipulation under anesthesia, OA = osteoarthritis, ORIF = open reduction internal fixation, FB TKA = fixed-bearing PCL-sacrificing TKA, RP TKA = rotating platform total knee arthroplasty, UKA = fixed bearing unicompartmental arthroplasty [file 1758-2555-2-26-S1.XLS]

## Sheet: Table1
Patient#	Age	Worker's Compensation?	Sex	Surgery/Injury	Duration of HIS Use (months)	Pre-treatment Extension	Post-treatment Extension	Final Extension
1	70.6556	n	male	RP TKA	2.76667	8	0	0
2	14.6194	n	female	DB ACLR	1.83333	3	0	0
3	53.9944	n	male	OA	6.13333	6	6	6
4	42.475	n	female	UKA	1.8	10	0	0
5	64.6722	n	female	UKA	0.666667	10	0	0
6	30.6361	n	male	DB ACLR, LM	3.1	20	2	1
7	61.7778	n	female	DB ALCR - Allograft	2.56667	5	0	0
8	70.9056	n	male	RP TKA	1.63333	8	5	5
9	38.6333	n	male	DB ACLR - Allograft, MCLR	4.16667	15	0	0
10	72.8444	n	female	RP TKA	1.4	10	5	5
11	46.7917	n	male	FB TKA	6.06667	8	0	0
12	45.7889	n	male	FB TKA	1.9	5	0	0
13	56.2917	n	female	MM	4.2	10	5	3
14	72.9167	n	female	FB TKA	1.13333	5	5	5
15	26.6528	n	male	Tibial Plateau Fracture	4.03333	10	2	2
16	48.9139	n	female	FB TKA	3.6	2	0	0
17	60.6444	n	male	MM	2.5	8	2	0
18	67.1639	n	female	FB TKA	0.833333	5	3	2
19	79.7056	n	female	RP TKA	2.96667	10	7	2
20	52.0306	n	male	FB TKA	2.13333	10	2	2
21	33.35	n	male	MCL tear	1.36667	20	0	0
22	69.8667	n	male	RP TKA	1.83333	5	5	0
23	86.6361	n	male	FB TKA	2.66667	10	1	1
24	41.7861	n	female	SB ACLR - Allograft	3	15	0	0
25	18	n	female	DB ACLR, MM	4.4	10	0	0
26	36.5222	n	female	MCL tear	3.26667	5	2	2
27	70.8806	n	female	FB TKA	2.73333	20	3	3
28	60.4917	n	female	FB TKA	2.8	15	5	5
29	85.8306	n	female	FB TKA	3.1	12	5	5
30	47.5444	n	male	HTO, MMT, Osteochondreal allograft	1.13333	5	0	2
31	32.75	n	male	DB ALCR, MM	5.5	10	0	0
32	50.5556	n	male	DB ACLR, MM	2.36667	5	4	4
33	80.9833	n	male	FB TKA	4.36667	15	10	10
34	53.0722	n	female	SB ACLR - Allograft, LMR	3.2	10	0	0
35	36.3167	n	male	MMT	1.6	20	1	0
36	58.9389	n	male	FB TKA	3.5	10	3	3
37	54.5944	n	male	RP TKA	3.3	8	0	0
38	21.5639	n	male	DB ACLR, LM	2.06667	20	3	2
39	65.1194	n	male	OA	1.16667	15	15	5
40	40.7167	n	male	SB ACLR, LM	5.33333	15	0	0
41	49.5528	y	male	FB TKA	3.06667	15	0	5
42	24.6417	y	male	SB ACLR, LM	1.83333	5	0	0
43	44.7694	y	male	CRUSH INJURY	3.43333	10	2	4
44	44.3528	y	male	SB ACLR - Allograft, MM	2.5	10	0	0
45	59.3694	y	male	MUA	2.3	25	15	15
46	64.9278	y	male	FB TKA	2.56667	15	0	0
47	39.2861	y	male	Lateral Retinacular Release, Partial Medial Synovectomy	2.63333	8	2	2
48	46.7528	y	male	Supracondylar fracture ORIF	2.5	10	10	5
49	50.1694	y	male	Tibial Plateau Fracture	3.9	4	4	4
50	41.4417	y	male	LM, MM	4.53333	19	3	3
51	50.675	y	male	SB ACLR - Allograft	2.73333	10	0	0
52	54.5667	y	female	SB ACLR - Allograft	2.96667	11	0	0
53	20.6	y	male	SB ACLR	2.8	15	5	0
54	39.275	y	male	SB ACLR	5.63333	5	0	0
55	51.4639	y	female	FB TKA	2.83333	5	5	0
56	55.7833	y	male	FB TKA	2.73333	10	0	0
